# Supplementary material for: A Longitudinal Empirical Study on the Association Between Urban Green Space Ratio and Population Health Indicators
Source: Healthcare (Basel). 2025 May 10;13(10):1109. doi: 10.3390/healthcare13101109 (PMC12111012; doi:10.3390/healthcare13101109)
Supplement: Supplementary file 1 [file healthcare-13-01109-s001.zip]

Archive with 1 entries (1 files):
- healthcare-3601489-supplementary.pdf
